# Supplementary material for: Efficacy and Safety of a Plasma Vaginal Cleanser (WOMEN CARE®) Using Plasma-Activated Water in Suspected Vaginitis: A Multicenter Randomized Clinical Trial
Source: Biomedicines. 2025 Dec 12;13(12):3076. doi: 10.3390/biomedicines13123076 (PMC12730254; doi:10.3390/biomedicines13123076)
Supplement: Supplementary file 1 [file biomedicines-13-03076-s001.zip]

Archive with 2 entries (2 files):
- Supplement 1_Figure and Table(cell viability%).pdf
- Supplement 2_Tables.pdf
